# Supplementary material for: Challenging the Classical View: Recognition of Identity and Expression as Integrated Processes
Source: Brain Sci. 2023 Feb 10;13(2):296. doi: 10.3390/brainsci13020296 (PMC9954353; doi:10.3390/brainsci13020296)
Supplement: Supplementary file 1 [file brainsci-13-00296-s001.zip]

Archive with 1 entries (1 files):
- brainsci-2143079-supplementary.png
